# Supplementary material for: Transcriptomic, metabonomic and proteomic analyses reveal that terpenoids and flavonoids are required for Pinus koraiensis early defence against Bursaphelenchus xylophilus infection
Source: BMC Plant Biol. 2025 Feb 12;25:185. doi: 10.1186/s12870-025-06192-8 (PMC11816754; doi:10.1186/s12870-025-06192-8)
Supplement: Supplementary file 5 — Supplementary Material 5: Table S1. RNA-Seq statistics. [file 12870_2025_6192_MOESM5_ESM.xlsx]

## Sheet: Sheet1
RNA Quality Control
Sample	OD260/280	OD260/230	RQN
day03	2.13	2.42	8.1
day02	2.11	2.1	8.3
day01	2.15	2.29	8
day53	2.03	2.35	8.2
day52	2.05	2.14	7.8
day51	1.98	2.05	7.3

## Sheet: Sheet2
RNA-Seq statistics
Sample	Raw reads	Clean reads	Error rate(%)	Q20(%)	Q30(%)	GC content(%)	Mapped ratio
day03	44176198	42516436	0.0254	97.84	93.81	45.35	0.869
day02	45824622	43748956	0.0252	97.96	94.04	45.43	0.8756
day01	46197546	44224826	0.0253	97.88	93.87	45.53	0.8684
day53	44641252	43169368	0.0255	97.84	93.72	46.11	0.8699
day52	45930156	43884356	0.0256	97.78	93.67	45.77	0.8558
day51	42648532	40286922	0.0261	97.58	93.08	45.58	0.8697
Total	269418306	257830864
