# Supplementary material for: Transcriptomic, metabonomic and proteomic analyses reveal that terpenoids and flavonoids are required for Pinus koraiensis early defence against Bursaphelenchus xylophilus infection
Source: BMC Plant Biol. 2025 Feb 12;25:185. doi: 10.1186/s12870-025-06192-8 (PMC11816754; doi:10.1186/s12870-025-06192-8)
Supplement: Supplementary file 6 — Supplementary Material 6: Table S2. Results of the de novo transcriptome assembly performed with Trinity. [file 12870_2025_6192_MOESM6_ESM.xlsx]

## Sheet: Sheet1
Table S2 Result of the de novo transcriptome assembly performed with Trinity
Type	Unigene	Transcript
Total number	64307	106019
Total base	69443153	121957769
Largest length (bp)	14435	14435
Smallest length (bp)	201	201
Average length (bp)	1079.87	1150.34
N50 length (bp)	1869	1855
E90N50 length (bp)	2489	2253
Fragment mapped percent(%)	71.574	86.02
GC percent (%)	42.34	42.23
TransRate score	0.3142	0.3782
BUSCO score	C:80.7%[S:73.8%;D:6.9%]	C:85.4%[S:56.5%;D:28.9%]
