# Supplementary material for: Transcriptomic, metabonomic and proteomic analyses reveal that terpenoids and flavonoids are required for Pinus koraiensis early defence against Bursaphelenchus xylophilus infection
Source: BMC Plant Biol. 2025 Feb 12;25:185. doi: 10.1186/s12870-025-06192-8 (PMC11816754; doi:10.1186/s12870-025-06192-8)
Supplement: Supplementary file 7 — Supplementary Material 7: Table S3. GO significant enrichment data and KEGG significant enrichment data. (Sheet 1) GO enrichment analysis of genes significantly up-regulated between infected and healthy P. koraiensis. (Sheet 2) GO enrichment analysis of genes significantly down-regulated between infected and healthy P. koraiensis. (Sheet 3) KEGG enrichment analysis of genes significantly up-regulated between infected and healthy P. koraiensis. (Sheet 4) KEGG enrichment analysis of genes significantly down-regulated between infected and healthy P. koraiensis. [file 12870_2025_6192_MOESM7_ESM.xlsx]

## Sheet: Sheet1
GO enrichment analysis of genes significantly up-regulated between infected and healthy P. koraiensis
Numbera	GO IDb	Term Typec	Descriptiond	Ratio_in_studye	Ratio_in_popf	Rich factorg	Pvalue_uncorrectedh	Pvalue_correctedi
14	GO:0016998	BP	cell wall macromolecule catabolic process	14/ 959	58/ 25145	0.241379	2.13755e-07	0.000684424
25	GO:0044036	BP	cell wall macromolecule metabolic process	25/ 959	162/ 25145	0.154321	1.01315e-06	0.000684424
16	GO:0010410	BP	hemicellulose metabolic process	16/ 959	106/ 25145	0.150943	2.61393e-06	0.000684424
9	GO:0009812	BP	flavonoid metabolic process	9/ 959	33/ 25145	0.272727	2.77645e-06	0.000684424
82	GO:0006629	BP	lipid metabolic process	82/ 959	1206/ 25145	0.0679934	3.06097e-06	0.000684424
55	GO:0005576	CC	extracellular region	55/ 959	556/ 25145	0.0989209	1.53113e-06	0.000684424
53	GO:0046906	MF	tetrapyrrole binding	53/ 959	690/ 25145	0.0768116	3.96385e-06	0.000684424
10	GO:0045491	BP	xylan metabolic process	10/ 959	44/ 25145	0.227273	4.73523e-06	0.000712226
358	GO:0016021	CC	integral component of membrane	358/ 959	7428/ 25145	0.048196	5.22905e-06	0.000712226
365	GO:0031224	CC	intrinsic component of membrane	365/ 959	7512/ 25145	0.0485889	5.61261e-06	0.000712226
51	GO:0004553	MF	hydrolase activity, hydrolyzing O-glycosyl compounds	51/ 959	671/ 25145	0.076006	4.94354e-06	0.000712226
21	GO:0016765	MF	transferase activity, transferring alkyl or aryl (other than methyl) groups	21/ 959	184/ 25145	0.11413	7.88422e-06	0.000879636
8	GO:0009813	BP	flavonoid biosynthetic process	8/ 959	29/ 25145	0.275862	9.13525e-06	0.000988788
16	GO:0010383	BP	cell wall polysaccharide metabolic process	16/ 959	117/ 25145	0.136752	9.65053e-06	0.0010292
567	GO:0003824	MF	catalytic activity	567/ 959	13011/ 25145	0.0435785	9.86762e-06	0.0010371
51	GO:0016798	MF	hydrolase activity, acting on glycosyl bonds	51/ 959	693/ 25145	0.0735931	1.13456e-05	0.00114275
57	GO:0016757	MF	glycosyltransferase activity	57/ 959	820/ 25145	0.0695122	1.57764e-05	0.00144824
5	GO:0004106	MF	chorismate mutase activity	5/ 959	10/ 25145	0.5	1.71484e-05	0.00154321
13	GO:1901136	BP	carbohydrate derivative catabolic process	13/ 959	85/ 25145	0.152941	1.93413e-05	0.00166916
18	GO:0019748	BP	secondary metabolic process	18/ 959	152/ 25145	0.118421	2.08445e-05	0.00175773
14	GO:0009072	BP	aromatic amino acid family metabolic process	14/ 959	99/ 25145	0.141414	2.33603e-05	0.00194723
16	GO:0009505	CC	plant-type cell wall	16/ 959	126/ 25145	0.126984	2.48641e-05	0.00204903
35	GO:0016747	MF	acyltransferase activity, transferring groups other than amino-acyl groups	35/ 959	429/ 25145	0.0815851	3.08793e-05	0.00248818
17	GO:0009408	BP	response to heat	17/ 959	146/ 25145	0.116438	4.35559e-05	0.00343334
7	GO:0016210	MF	naringenin-chalcone synthase activity	7/ 959	27/ 25145	0.259259	5.21941e-05	0.00394283
9	GO:0006558	BP	L-phenylalanine metabolic process	9/ 959	47/ 25145	0.191489	6.07477e-05	0.00449533
9	GO:1902221	BP	erythrose 4-phosphate/phosphoenolpyruvate family amino acid metabolic process	9/ 959	47/ 25145	0.191489	6.07477e-05	0.00449533
46	GO:0020037	MF	heme binding	46/ 959	652/ 25145	0.0705521	6.77363e-05	0.0048636
14	GO:0044550	BP	secondary metabolite biosynthetic process	14/ 959	111/ 25145	0.126126	8.47114e-05	0.00579554
9	GO:1901072	BP	glucosamine-containing compound catabolic process	9/ 959	52/ 25145	0.173077	0.000138305	0.00879813
9	GO:0006030	BP	chitin metabolic process	9/ 959	52/ 25145	0.173077	0.000138305	0.00879813
9	GO:0006032	BP	chitin catabolic process	9/ 959	52/ 25145	0.173077	0.000138305	0.00879813
9	GO:0046348	BP	amino sugar catabolic process	9/ 959	52/ 25145	0.173077	0.000138305	0.00879813
9	GO:0004568	MF	chitinase activity	9/ 959	52/ 25145	0.173077	0.000138305	0.00879813
43	GO:0008610	BP	lipid biosynthetic process	43/ 959	616/ 25145	0.0698052	0.000159817	0.00998026
9	GO:0006026	BP	aminoglycan catabolic process	9/ 959	53/ 25145	0.169811	0.000161016	0.00998026
10	GO:0009073	BP	aromatic amino acid family biosynthetic process	10/ 959	65/ 25145	0.153846	0.000165669	0.0101816
30	GO:0005618	CC	cell wall	30/ 959	375/ 25145	0.08	0.000174444	0.0104551
5	GO:0004664	MF	prephenate dehydratase activity	5/ 959	15/ 25145	0.333333	0.000174203	0.0104551
5	GO:0047769	MF	arogenate dehydratase activity	5/ 959	15/ 25145	0.333333	0.000174203	0.0104551
30	GO:0030312	CC	external encapsulating structure	30/ 959	376/ 25145	0.0797872	0.000178421	0.0105196
9	GO:1901071	BP	glucosamine-containing compound metabolic process	9/ 959	55/ 25145	0.163636	0.000215821	0.0122276
10	GO:0102305	MF	(13E)-labda-7,13-dien-15-ol synthase activity	10/ 959	67/ 25145	0.149254	0.000214281	0.0122276
94	GO:0005886	CC	plasma membrane	94/ 959	1689/ 25145	0.0556542	0.00021887	0.0123042
5	GO:0030639	BP	polyketide biosynthetic process	5/ 959	16/ 25145	0.3125	0.000245448	0.0136922
18	GO:0008299	BP	isoprenoid biosynthetic process	18/ 959	185/ 25145	0.0972973	0.000268463	0.0147492
10	GO:0016794	MF	diphosphoric monoester hydrolase activity	10/ 959	69/ 25145	0.144928	0.000274328	0.0149581
34	GO:0005976	BP	polysaccharide metabolic process	34/ 959	461/ 25145	0.0737527	0.000295649	0.015765
25	GO:0044264	BP	cellular polysaccharide metabolic process	25/ 959	296/ 25145	0.0844595	0.000309579	0.0162686
21	GO:0016684	MF	oxidoreductase activity, acting on peroxide as acceptor	21/ 959	231/ 25145	0.0909091	0.000343451	0.0177908
21	GO:0004601	MF	peroxidase activity	21/ 959	231/ 25145	0.0909091	0.000343451	0.0177908
19	GO:0006720	BP	isoprenoid metabolic process	19/ 959	206/ 25145	0.092233	0.000363456	0.01824
4	GO:0006556	BP	S-adenosylmethionine biosynthetic process	4/ 959	10/ 25145	0.4	0.000367214	0.01824
8	GO:0009521	CC	photosystem	8/ 959	47/ 25145	0.170213	0.000364513	0.01824
4	GO:0004478	MF	methionine adenosyltransferase activity	4/ 959	10/ 25145	0.4	0.000367214	0.01824
9	GO:0006022	BP	aminoglycan metabolic process	9/ 959	59/ 25145	0.152542	0.000372292	0.0183664
17	GO:0042744	BP	hydrogen peroxide catabolic process	17/ 959	176/ 25145	0.0965909	0.000427587	0.0205355
17	GO:0042743	BP	hydrogen peroxide metabolic process	17/ 959	176/ 25145	0.0965909	0.000427587	0.0205355
7	GO:0016168	MF	chlorophyll binding	7/ 959	37/ 25145	0.189189	0.000434004	0.020617
6	GO:0009095	BP	aromatic amino acid family biosynthetic process, prephenate pathway	6/ 959	27/ 25145	0.222222	0.000450627	0.0206962
35	GO:0016746	MF	acyltransferase activity	35/ 959	493/ 25145	0.0709939	0.000479517	0.0215991
84	GO:0005975	BP	carbohydrate metabolic process	84/ 959	1510/ 25145	0.0556291	0.000506669	0.0225421
7	GO:0009522	CC	photosystem I	7/ 959	38/ 25145	0.184211	0.000514672	0.0227585
3	GO:0003849	MF	3-deoxy-7-phosphoheptulonate synthase activity	3/ 959	5/ 25145	0.6	0.00052202	0.0229436
34	GO:0044262	BP	cellular carbohydrate metabolic process	34/ 959	474/ 25145	0.07173	0.000579399	0.0250107
5	GO:1902223	BP	erythrose 4-phosphate/phosphoenolpyruvate family amino acid biosynthetic process	5/ 959	19/ 25145	0.263158	0.000594009	0.0253397
5	GO:0009094	BP	L-phenylalanine biosynthetic process	5/ 959	19/ 25145	0.263158	0.000594009	0.0253397
7	GO:0009523	CC	photosystem II	7/ 959	40/ 25145	0.175	0.000711619	0.0291563
5	GO:0044347	BP	cell wall polysaccharide catabolic process	5/ 959	20/ 25145	0.25	0.000767295	0.0299163
5	GO:0031221	BP	arabinan metabolic process	5/ 959	20/ 25145	0.25	0.000767295	0.0299163
5	GO:0045493	BP	xylan catabolic process	5/ 959	20/ 25145	0.25	0.000767295	0.0299163
5	GO:0031222	BP	arabinan catabolic process	5/ 959	20/ 25145	0.25	0.000767295	0.0299163
5	GO:0030638	BP	polyketide metabolic process	5/ 959	20/ 25145	0.25	0.000767295	0.0299163
5	GO:0009044	MF	xylan 1,4-beta-xylosidase activity	5/ 959	20/ 25145	0.25	0.000767295	0.0299163
5	GO:0097599	MF	xylanase activity	5/ 959	20/ 25145	0.25	0.000767295	0.0299163
5	GO:0016841	MF	ammonia-lyase activity	5/ 959	20/ 25145	0.25	0.000767295	0.0299163
12	GO:0010333	MF	terpene synthase activity	12/ 959	107/ 25145	0.11215	0.000787179	0.0301148
6	GO:0009765	BP	photosynthesis, light harvesting	6/ 959	31/ 25145	0.193548	0.000984257	0.03664
11	GO:0008374	MF	O-acyltransferase activity	11/ 959	95/ 25145	0.115789	0.000985219	0.03664
16	GO:0015926	MF	glucosidase activity	16/ 959	174/ 25145	0.091954	0.00105932	0.0387991
7	GO:0070592	BP	cell wall polysaccharide biosynthetic process	7/ 959	43/ 25145	0.162791	0.00111392	0.0405938
4	GO:0090627	BP	plant epidermal cell differentiation	4/ 959	13/ 25145	0.307692	0.0011407	0.0411559
4	GO:0031492	MF	nucleosomal DNA binding	4/ 959	13/ 25145	0.307692	0.0011407	0.0411559
19	GO:0072593	BP	reactive oxygen species metabolic process	19/ 959	226/ 25145	0.0840708	0.00127014	0.0453747
13	GO:0009698	BP	phenylpropanoid metabolic process	13/ 959	129/ 25145	0.100775	0.00132602	0.0471387
24	GO:0016835	MF	carbon-oxygen lyase activity	24/ 959	309/ 25145	0.0776699	0.00134443	0.0475602
aThe number of genes enriched in this GO term
bThe corresponding ID in the GO database
cThe three main branches of GO
dGO function description
eThe proportion of this GO term in the target gene set. The numerator is the number of genes enriched in this GO term within the gene set, and the denominator is the total number of genes with GO annotations in the gene set.
fThe proportion of this GO term in the background genes (all genes obtained from sequencing). The numerator represents the number of genes enriched in this GO term among all genes, while the denominator represents the total number of genes with GO annotations in the background gene set.
g The ratio of the number of genes enriched in this GO term (Sample number) to the number of annotated genes (Background number).
hThe original p-value obtained from a statistical test, without any adjustments for multiple comparisons or corrections to control the false discovery rate.
iThe p-value modified using correction methods to account for multiple comparisons, reducing the likelihood of false positives.

## Sheet: Sheet2
GO enrichment analysis of genes significantly down-regulated between infected and healthy P. koraiensis
Numbera	GO IDb	Term Typec	Descriptiond	Ratio_in_studye	Ratio_in_popf	Rich factorg	Pvalue_uncorrectedh	Pvalue_correctedi
32	GO:0006468	BP	protein phosphorylation	32/ 452	636/ 25145	0.0503145	6.16184e-07	0.00377751
27	GO:0046777	BP	protein autophosphorylation	27/ 452	464/ 25145	0.0581897	1.31101e-06	0.00377751
36	GO:0016310	BP	phosphorylation	36/ 452	834/ 25145	0.0431655	1.56268e-06	0.00377751
183	GO:0016021	CC	integral component of membrane	183/ 452	7428/ 25145	0.0246365	4.30275e-06	0.00476433
184	GO:0031224	CC	intrinsic component of membrane	184/ 452	7512/ 25145	0.0244941	4.64769e-06	0.00476433
32	GO:0009507	CC	chloroplast	32/ 452	736/ 25145	0.0434783	5.88451e-06	0.00476433
33	GO:0009536	CC	plastid	33/ 452	777/ 25145	0.042471	5.91271e-06	0.00476433
8	GO:0033293	MF	monocarboxylic acid binding	8/ 452	51/ 25145	0.156863	3.3147e-06	0.00476433
35	GO:0140640	MF	catalytic activity, acting on a nucleic acid	35/ 452	846/ 25145	0.0413712	7.69134e-06	0.00557776
11	GO:0008237	MF	metallopeptidase activity	11/ 452	118/ 25145	0.0932203	9.55264e-06	0.0062978
8	GO:0031406	MF	carboxylic acid binding	8/ 452	72/ 25145	0.111111	4.48305e-05	0.0270926
131	GO:0016740	MF	transferase activity	131/ 452	5271/ 25145	0.024853	5.34548e-05	0.0298196
13	GO:0009526	CC	plastid envelope	13/ 452	199/ 25145	0.0653266	6.91676e-05	0.0358288
335	GO:0110165	CC	cellular anatomical entity	335/ 452	16456/ 25145	0.0203573	7.70688e-05	0.0372602
14	GO:0031975	CC	envelope	14/ 452	235/ 25145	0.0595745	9.91618e-05	0.0423013
14	GO:0031967	CC	organelle envelope	14/ 452	235/ 25145	0.0595745	9.91618e-05	0.0423013
6	GO:0008235	MF	metalloexopeptidase activity	6/ 452	43/ 25145	0.139535	0.000113262	0.0432304
aThe number of genes enriched in this GO term
bThe corresponding ID in the GO database
cThe three main branches of GO
dGO function description
eThe proportion of this GO term in the target gene set. The numerator is the number of genes enriched in this GO term within the gene set, and the denominator is the total number of genes with GO annotations in the gene set.
fThe proportion of this GO term in the background genes (all genes obtained from sequencing). The numerator represents the number of genes enriched in this GO term among all genes, while the denominator represents the total number of genes with GO annotations in the background gene set.
g The ratio of the number of genes enriched in this GO term (Sample number) to the number of annotated genes (Background number).
hThe original p-value obtained from a statistical test, without any adjustments for multiple comparisons or corrections to control the false discovery rate.
iThe p-value modified using correction methods to account for multiple comparisons, reducing the likelihood of false positives.

## Sheet: Sheet3
KEGG enrichment analysis of genes significantly up-regulated between infected and healthy P. koraiensis
Numbera	Pathway IDb	Descriptionc	Ratio_in_studyd	Ratio_in_pope	Rich factorf	Pvalue_uncorrectedg	Pvalue_correctedh	First Categoryi	Second Categoryj
41	map04141	Protein processing in endoplasmic reticulum	41/ 563	364/ 16163	0.112637	3.35e-11	3.19e-09	Genetic Information Processing	Folding, sorting and degradation
41	map00940	Phenylpropanoid biosynthesis	41/ 563	374/ 16163	0.109626	7.85e-11	3.73e-09	Metabolism	Biosynthesis of other secondary metabolites
22	map00941	Flavonoid biosynthesis	22/ 563	180/ 16163	0.122222	3.16e-07	1e-05	Metabolism	Biosynthesis of other secondary metabolites
12	map00900	Terpenoid backbone biosynthesis	12/ 563	101/ 16163	0.118812	0.00020085	0.00477019	Metabolism	Metabolism of terpenoids and polyketides
10	map00400	Phenylalanine, tyrosine and tryptophan biosynthesis	10/ 563	84/ 16163	0.119048	0.000661208	0.00785185	Metabolism	Amino acid metabolism
6	map00196	Photosynthesis - antenna proteins	6/ 563	31/ 16163	0.193548	0.000608853	0.00826301	Metabolism	Energy metabolism
11	map00073	Cutin, suberine and wax biosynthesis	11/ 563	95/ 16163	0.115789	0.000459054	0.00872203	Metabolism	Lipid metabolism
8	map04712	Circadian rhythm - plant	8/ 563	55/ 16163	0.145455	0.000592777	0.00938564	Organismal Systems	Environmental adaptation
6	map00062	Fatty acid elongation	6/ 563	38/ 16163	0.157895	0.00185755	0.0196075	Metabolism	Lipid metabolism
17	map00520	Amino sugar and nucleotide sugar metabolism	17/ 563	225/ 16163	0.0755556	0.00233884	0.022219	Metabolism	Carbohydrate metabolism
12	map00052	Galactose metabolism	12/ 563	141/ 16163	0.0851064	0.00383399	0.0331117	Metabolism	Carbohydrate metabolism
5	map00945	Stilbenoid, diarylheptanoid and gingerol biosynthesis	5/ 563	35/ 16163	0.142857	0.00688863	0.054535	Metabolism	Biosynthesis of other secondary metabolites
6	map00904	Diterpenoid biosynthesis	6/ 563	56/ 16163	0.107143	0.0129205	0.0944191	Metabolism	Metabolism of terpenoids and polyketides
14	map00480	Glutathione metabolism	14/ 563	221/ 16163	0.0633484	0.0229847	0.155968	Metabolism	Metabolism of other amino acids
6	map00591	Linoleic acid metabolism	6/ 563	70/ 16163	0.0857143	0.0348636	0.220803	Metabolism	Lipid metabolism
8	map00460	Cyanoamino acid metabolism	8/ 563	111/ 16163	0.0720721	0.04006	0.237856	Metabolism	Metabolism of other amino acids
6	map00600	Sphingolipid metabolism	6/ 563	75/ 16163	0.08	0.0464174	0.259392	Metabolism	Lipid metabolism
aThe number of genes enriched in this pathway.
bThe corresponding ID in the KEGG database.
cKEGG pathway description
dThe proportion of this KEGG pathway in the target gene set. The numerator is the number of genes enriched in this KEGG pathway within the gene set, and the denominator is the total number of genes with KEGG pathway annotations in the gene set.
eThe proportion of this KEGG pathway in the background genes (all genes obtained from sequencing). The numerator represents the number of genes enriched in this KEGG pathway among all genes, while the denominator represents the total number of genes with KEGG annotations in the background gene set.
fThe ratio of the number of genes enriched in this KEGG pathway (Sample number) to the number of annotated genes (Background number).
gThe original p-value obtained from a statistical test, without any adjustments for multiple comparisons or corrections to control the false discovery rate.
hThe p-value modified using correction methods to account for multiple comparisons, reducing the likelihood of false positives.
iThe primary categories of KEGG, representing the major classes of metabolic pathways.
jThe secondary categories in KEGG, representing specific pathways.

## Sheet: Sheet4
KEGG enrichment analysis of genes significantly down-regulated between infected and healthy P. koraiensis
Numbera	Pathway IDb	Descriptionc	Ratio_in_studyd	Ratio_in_pope	Rich factorf	Pvalue_uncorrectedg	Pvalue_correctedh	First Categoryi	Second Categoryj
5	map04712	Circadian rhythm - plant	5/ 232	55/ 16163	0.0909091	0.00113202	0.075845	Organismal Systems	Environmental adaptation
3	map00430	Taurine and hypotaurine metabolism	3/ 232	22/ 16163	0.136364	0.00367482	0.123106	Metabolism	Metabolism of other amino acids
3	map00906	Carotenoid biosynthesis	3/ 232	40/ 16163	0.075	0.0195229	0.436011	Metabolism	Metabolism of terpenoids and polyketides
4	map00400	Phenylalanine, tyrosine and tryptophan biosynthesis	4/ 232	84/ 16163	0.047619	0.0327308	0.438593	Metabolism	Amino acid metabolism
8	map04075	Plant hormone signal transduction	8/ 232	252/ 16163	0.031746	0.0293542	0.491684	Environmental Information Processing	Signal transduction
aThe number of genes enriched in this pathway.
bThe corresponding ID in the KEGG database.
cKEGG pathway description
dThe proportion of this KEGG pathway in the target gene set. The numerator is the number of genes enriched in this KEGG pathway within the gene set, and the denominator is the total number of genes with KEGG pathway annotations in the gene set.
eThe proportion of this KEGG pathway in the background genes (all genes obtained from sequencing). The numerator represents the number of genes enriched in this KEGG pathway among all genes, while the denominator represents the total number of genes with KEGG annotations in the background gene set.
fThe ratio of the number of genes enriched in this KEGG pathway (Sample number) to the number of annotated genes (Background number).
gThe original p-value obtained from a statistical test, without any adjustments for multiple comparisons or corrections to control the false discovery rate.
hThe p-value modified using correction methods to account for multiple comparisons, reducing the likelihood of false positives.
iThe primary categories of KEGG, representing the major classes of metabolic pathways.
jThe secondary categories in KEGG, representing specific pathways.
