# Supplementary material for: Transcriptomic, metabonomic and proteomic analyses reveal that terpenoids and flavonoids are required for Pinus koraiensis early defence against Bursaphelenchus xylophilus infection
Source: BMC Plant Biol. 2025 Feb 12;25:185. doi: 10.1186/s12870-025-06192-8 (PMC11816754; doi:10.1186/s12870-025-06192-8)
Supplement: Supplementary file 8 — Supplementary Material 8: Table S4. Genes related to terpenoids significantly up-regulated in infected P. koraiensis relative to healthy plants. [file 12870_2025_6192_MOESM8_ESM.xlsx]

## Sheet: Sheet1
Table S4 Genes related to terpenoids significantly up-regulated in infected P. koraiensis relative to healthy plants
Gene_id	NR description	FC(d5/d0)	Log2FC(d5/d0)	Pvalue	Padjust	Significant	Regulate	day51	day52	day53	day01	day02	day03	d5	d0
TRINITY_DN13667_c0_g1	probable 2-oxoglutarate-dependent dioxygenase At5g05600 [Selaginella moellendorffii])	5.066	2.34071	2.43995e-05	0.000857886	yes	up	49.54	14.4	15.31	3.86	5.21	9.38	26.4167	6.15
TRINITY_DN12774_c0_g1	dehydrodolichyl diphosphate synthase 6 [Selaginella moellendorffii])	9.731	3.28256	4.37623e-07	2.99368e-05	yes	up	2.86	4.65	3.13	0.53	0.16	0.61	3.54667	0.433333
TRINITY_DN3935_c0_g1	ent-kaurene oxidase 1 [Lygodium japonicum])	3.429	1.77786	2.1736e-06	0.000117276	yes	up	21.12	11.68	14.35	6.27	7.14	3.43	15.7167	5.61333
TRINITY_DN1281_c0_g2	hypothetical protein SELMODRAFT_112927 [Selaginella moellendorffii])	6.923	2.79146	0.000434791	0.00839455	yes	up	8.9	4.84	9.87	3.56	0.21	0.76	7.87	1.51
TRINITY_DN12842_c0_g1	hypothetical protein Mapa_017671 [Marchantia paleacea])	16.328	4.02927	0.000220612	0.00500509	yes	up	15.35	5.12	20.73	1.51	0.25	0.49	13.7333	0.75
TRINITY_DN68128_c0_g1	dehydrodolichyl diphosphate synthase 6 [Selaginella moellendorffii])	10.03	3.3262	1.15073e-32	2.84566e-29	yes	up	472.55	338	559.34	64.55	54.1	46.52	456.63	55.0567
TRINITY_DN1694_c1_g4	kaurene synthase, partial [Dryopteris fragrans])	6.024	2.59067	0.0027393	0.0334935	yes	up	2.11	0.94	9.96	1.24	0.93	0.49	4.33667	0.886667
TRINITY_DN2797_c0_g1	(13E)-labda-7,13-dien-15-ol synthase-like [Selaginella moellendorffii])	3.523	1.81686	0.00398777	0.0437565	yes	up	126.99	16.84	104.46	47.29	13.69	21.59	82.7633	27.5233
TRINITY_DN5355_c1_g1	hypothetical protein SELMODRAFT_112927 [Selaginella moellendorffii])	15.039	3.91062	0.000227982	0.00512565	yes	up	303.34	40.65	938.4	23.51	26.17	41.19	427.463	30.29
TRINITY_DN13118_c0_g1	geranylgeranyl pyrophosphate synthase, chloroplastic-like [Physcomitrium patens])	50.621	5.66168	0.00304789	0.0362219	yes	up	6.07	0.04	10.11	0.17	0.22	0	5.40667	0.13
TRINITY_DN62624_c0_g1	hypothetical protein SELMODRAFT_120716 [Selaginella moellendorffii])	194.933	7.60683	2.38801e-05	0.000843622	yes	up	38.36	0.09	54.52	0.09	0.45	0.05	30.99	0.196667
TRINITY_DN13972_c0_g1	probable 1-deoxy-D-xylulose-5-phosphate synthase, chloroplastic isoform X1 [Selaginella moellendorffii])	30.349	4.9236	1.16055e-06	6.90168e-05	yes	up	7.35	0.3	7.09	0.43	0.14	0.02	4.91333	0.196667
TRINITY_DN19747_c0_g1	1-hydroxy -2-methyl-2-(E)-butenyl-4-diphosphate reductase [Huperzia serrata])	2.3	1.20134	0.0021781	0.0285093	yes	up	204.49	75.06	202.04	89.97	82.21	80.73	160.53	84.3033
TRINITY_DN33561_c0_g2	hypothetical protein Mapa_000242 [Marchantia paleacea])	5.884	2.55673	1.00633e-05	0.000414761	yes	up	131.45	39.79	169.82	43.72	14.67	12.57	113.687	23.6533
TRINITY_DN9417_c0_g1	geranylgeranyl pyrophosphate synthase, chloroplastic-like [Physcomitrium patens])	6.615	2.72579	0.000122842	0.00320327	yes	up	66.18	9.26	69.73	17.5	5.32	3.68	48.39	8.83333
TRINITY_DN10345_c1_g1	ent-kaurene synthase [Lygodium japonicum])	13.372	3.74111	0.00193291	0.0259543	yes	up	19.96	1.16	36.27	2.75	2.54	0	19.13	1.76333
TRINITY_DN1281_c0_g1	kaurene synthase, partial [Dryopteris fragrans])	3.043	1.6056	0.0030824	0.0363988	yes	up	25.38	7.85	33.44	13.91	8.45	4.69	22.2233	9.01667
