# Supplementary material for: Transcriptomic, metabonomic and proteomic analyses reveal that terpenoids and flavonoids are required for Pinus koraiensis early defence against Bursaphelenchus xylophilus infection
Source: BMC Plant Biol. 2025 Feb 12;25:185. doi: 10.1186/s12870-025-06192-8 (PMC11816754; doi:10.1186/s12870-025-06192-8)
Supplement: Supplementary file 9 — Supplementary Material 9: Table S5. Genes related to phenylpropanoids significantly up-regulated in infected P. koraiensis relative to healthy plants. [file 12870_2025_6192_MOESM9_ESM.xlsx]

## Sheet: Sheet1
Table S5 Genes related to phenylpropanoids significantly up-regulated in infected P. koraiensis relative to healthy plants
Gene_id	NR description	FC(d5/d0)	Log2FC(d5/d0)	Pvalue	Padjust	Significant	Regulate	day51	day52	day53	day01	day02	day03	d5	d0
TRINITY_DN4727_c0_g2	beta-glucosidase 6 isoform X2 [Selaginella moellendorffii])	2.344	1.22873	0.00224895	0.0290669	yes	up	10.9	18.33	16	4.59	7.72	10.73	15.0767	7.68
TRINITY_DN22571_c0_g2	hypothetical protein KC19_11G126400 [Ceratodon purpureus])	3.823	1.93487	1.26973e-06	7.46123e-05	yes	up	17.55	15.8	22.35	9.14	5.21	3.37	18.5667	5.90667
TRINITY_DN4531_c0_g2	peroxidase P7 [Selaginella moellendorffii])	7.175	2.84291	2.45028e-09	3.30509e-07	yes	up	21.77	10.7	17.06	3.66	3.49	1.2	16.51	2.78333
TRINITY_DN317_c0_g6	hypothetical protein SELMODRAFT_7760, partial [Selaginella moellendorffii])	14.03	3.81042	0.00417989	0.0452377	yes	up	2.22	0.86	4.95	0.71	0	0	2.67667	0.236667
TRINITY_DN5257_c0_g2	caffeoylshikimate esterase isoform X2 [Selaginella moellendorffii])	3.071	1.61872	0.00105018	0.0163639	yes	up	8.23	9.55	18.1	7.85	3.37	2.96	11.96	4.72667
TRINITY_DN5357_c0_g1	peroxidase P7 [Selaginella moellendorffii])	189.443	7.56562	2.94932e-35	7.95646e-32	yes	up	67.03	32.79	25.83	0.24	0.57	0.05	41.8833	0.286667
TRINITY_DN5496_c0_g1	phenylalanine ammonia lyase [Diphasiastrum tristachyum])	6.355	2.66793	6.20152e-12	1.76952e-09	yes	up	68.16	39.98	26.56	7.32	9.33	8.56	44.9	8.40333
TRINITY_DN57983_c0_g1	hypothetical protein SELMODRAFT_97635 [Selaginella moellendorffii])	26.906	4.74984	0.00148156	0.0211982	yes	up	0.95	0.83	0.51	0	0	0.1	0.763333	0.0333333
TRINITY_DN10326_c0_g1	cationic peroxidase SPC4 [Selaginella moellendorffii])	23.306	4.54263	5.41449e-08	4.97446e-06	yes	up	2.68	9.57	1.39	0.18	0.33	0.19	4.54667	0.233333
TRINITY_DN2037_c0_g2	peroxidase A2 [Selaginella moellendorffii])	3.982	1.99356	4.05938e-08	3.89845e-06	yes	up	42.65	72.48	37.13	11.96	20.31	13.69	50.7533	15.32
TRINITY_DN13215_c0_g1	UDP-glycosyltransferase 72B1-like [Physcomitrium patens])	6.194	2.63089	5.00698e-07	3.354e-05	yes	up	13.1	24.19	8.29	1.89	4.14	3.77	15.1933	3.26667
TRINITY_DN24509_c0_g1	phenylalanine ammonia lyase [Equisetum arvense])	7.93	2.98736	6.51351e-07	4.20192e-05	yes	up	92.4	375.8	64.9	16.41	33.98	30.59	177.7	26.9933
TRINITY_DN1433_c0_g1	hypothetical protein KC19_2G210600 [Ceratodon purpureus])	2.415	1.27219	0.000656209	0.0115101	yes	up	130.24	179.91	174.52	63.59	134.86	57.4	161.557	85.2833
TRINITY_DN15466_c0_g1	hypothetical protein Mapa_005420 [Marchantia paleacea])	2.055	1.03933	0.00048797	0.00917843	yes	up	58.57	71.86	96.05	38.21	55.59	39.19	75.4933	44.33
TRINITY_DN7366_c0_g1	linamarin synthase 1 [Selaginella moellendorffii])	2.494	1.31853	0.0005336	0.00981684	yes	up	127.37	155.24	235.95	61.51	127.22	63.22	172.853	83.9833
TRINITY_DN15635_c1_g2	hypothetical protein SELMODRAFT_235209 [Selaginella moellendorffii])	12.822	3.68058	6.57602e-08	5.86016e-06	yes	up	10.15	26.6	62.22	3.58	1.06	4.68	32.99	3.10667
TRINITY_DN25639_c0_g1	peroxidase A2 [Selaginella moellendorffii])	323.723	8.33861	4.14381e-08	3.96613e-06	yes	up	0.62	1.52	4.42	0	0	0	2.18667	0
TRINITY_DN4577_c0_g1	chalcone 4'-O-glucosyltransferase-like [Physcomitrium patens])	5.599	2.4851	1.07764e-19	9.6906e-17	yes	up	28.9	35.54	32.6	8.02	10.25	5.72	32.3467	7.99667
TRINITY_DN2363_c0_g1	beta-glucosidase 44 [Selaginella moellendorffii])	3.225	1.68918	6.94633e-09	8.34543e-07	yes	up	328.85	328.88	515.2	120.56	181.94	141.06	390.977	147.853
TRINITY_DN6189_c0_g1	phenylalanine ammonia lyase [Isoetes lacustris])	4.685	2.22802	4.15326e-12	1.25051e-09	yes	up	128.41	204.12	254.7	43.7	48.63	58.5	195.743	50.2767
TRINITY_DN39993_c0_g1	peroxidase 57-like [Physcomitrium patens])	10.337	3.36978	1.25363e-05	0.000498681	yes	up	2.06	19.33	6.15	0.52	1.14	1.48	9.18	1.04667
TRINITY_DN4040_c0_g1	peroxidase P7 [Selaginella moellendorffii])	71.18	6.1534	0.00249941	0.0312821	yes	up	0.05	0.75	0.95	0	0	0	0.583333	0
TRINITY_DN15635_c0_g1	hypothetical protein SELMODRAFT_235209 [Selaginella moellendorffii])	30.803	4.94502	0.000209664	0.00481934	yes	up	0.27	1.88	1.65	0.15	0	0	1.26667	0.05
TRINITY_DN11683_c0_g1	peroxidase P7 [Selaginella moellendorffii])	481.226	8.91057	0.00339529	0.0390979	yes	up	0	11.35	7.06	0	0	0.04	6.13667	0.0133333
TRINITY_DN4531_c0_g3	hypothetical protein SELMODRAFT_232491 [Selaginella moellendorffii])	895.82	9.80707	1.02759e-05	0.00042235	yes	up	0.29	10.65	6.23	0	0	0	5.72333	0
TRINITY_DN3271_c0_g1	hypothetical protein M758_2G166300 [Ceratodon purpureus])	2.432	1.28225	0.00073449	0.012577	yes	up	22.68	28.59	19.35	20.17	8.86	11.12	23.54	13.3833
TRINITY_DN7877_c0_g1	cinnamate 4-hydroxylase, partial [Polypodium aureum])	2.522	1.33477	1.18556e-07	9.68962e-06	yes	up	671.01	785.31	967.05	468.11	354.06	341.2	807.79	387.79
TRINITY_DN2782_c0_g3	cinnamoyl-CoA reductase 1 [Selaginella moellendorffii])	2.965	1.56798	1.43423e-07	1.12813e-05	yes	up	70.29	103.12	117.38	48.02	32.42	38.07	96.93	39.5033
TRINITY_DN63532_c0_g1	peroxidase 5 isoform X2 [Selaginella moellendorffii])	42.667	5.41506	1.11356e-07	9.20467e-06	yes	up	2.25	6.09	7.18	0.44	0	0	5.17333	0.146667
TRINITY_DN5767_c0_g1	O-methyltransferase [Adiantum capillus-veneris])	2.767	1.46843	7.58477e-10	1.22994e-07	yes	up	271.55	292.83	243.93	141.45	96.71	113.6	269.437	117.253
TRINITY_DN13064_c0_g1	cinnamate 4-hydroxylase [Dryopteris fragrans])	11.919	3.57524	1.09373e-08	1.24832e-06	yes	up	14.96	42.45	32.72	6.59	1.51	1.17	30.0433	3.09
TRINITY_DN36399_c0_g1	shikimate O-hydroxycinnamoyltransferase [Selaginella moellendorffii])	4.826	2.27071	5.58348e-10	9.46799e-08	yes	up	23.7	39.9	28.52	11.25	5.43	6.45	30.7067	7.71
TRINITY_DN7308_c0_g1	peroxidase 12 [Selaginella moellendorffii])	7.937	2.98856	3.30122e-05	0.0010897	yes	up	11.8	67.62	10.85	8.21	3.86	1.97	30.09	4.68
TRINITY_DN149_c1_g1	hypothetical protein KC19_11G172700 [Ceratodon purpureus])	2.614	1.38633	1.5467e-06	8.8607e-05	yes	up	63.55	114.53	77.64	42.1	37.8	38.29	85.24	39.3967
TRINITY_DN1699_c0_g2	hydroxycinnamoyltransferase 1 isoform X1 [Selaginella moellendorffii])	3.306	1.72494	4.97396e-06	0.000234289	yes	up	118.51	283.9	181.07	92.14	53.49	68.52	194.493	71.3833
TRINITY_DN3786_c0_g1	peroxidase 4 [Selaginella moellendorffii])	9.305	3.21799	5.11845e-07	3.40561e-05	yes	up	6.94	31.84	10.24	3.78	1.25	1.35	16.34	2.12667
TRINITY_DN23652_c0_g2	hypothetical protein MARPO_0006s0045 [Marchantia polymorpha])	93.472	6.54646	0.00106681	0.0165314	yes	up	272.76	0	336.42	2.55	2.51	2.41	203.06	2.49
TRINITY_DN149_c0_g1	hypothetical protein M758_8G047400 [Ceratodon purpureus])	2.717	1.44213	0.00128654	0.0191946	yes	up	337.24	107.18	339.09	88.52	119.04	140.4	261.17	115.987
TRINITY_DN49622_c0_g1	phenylalanine ammonia lyase [Isoetes lacustris])	3.324	1.73308	0.00306986	0.0363273	yes	up	302.47	41.85	225.64	46	90.71	70.41	189.987	69.04
TRINITY_DN2497_c0_g2	hypothetical protein SELMODRAFT_157260 [Selaginella moellendorffii])	106.416	6.73357	0.00234891	0.0299545	yes	up	1.84	0.72	0	0	0	0	0.853333	0
TRINITY_DN6904_c0_g1	beta-glucosidase 13 isoform X1 [Selaginella moellendorffii])	2.243	1.16517	0.00399012	0.0437565	yes	up	38.99	15.4	21.45	19.5	10.46	11.76	25.28	13.9067
