# Supplementary material for: Transcriptomic, metabonomic and proteomic analyses reveal that terpenoids and flavonoids are required for Pinus koraiensis early defence against Bursaphelenchus xylophilus infection
Source: BMC Plant Biol. 2025 Feb 12;25:185. doi: 10.1186/s12870-025-06192-8 (PMC11816754; doi:10.1186/s12870-025-06192-8)
Supplement: Supplementary file 10 — Supplementary Material 10: Table S6. Genes related to flavonoids significantly up-regulated in infected P. koraiensis relative to healthy plants. [file 12870_2025_6192_MOESM10_ESM.xlsx]

## Sheet: Sheet1
Table S6 Genes related to flavonoids significantly up-regulated in infected P. koraiensis relative to healthy plants
Gene_id	NR description	FC(d5/d0)	Log2FC(d5/d0)	Pvalue	Padjust	Significant	Regulate	day51	day52	day53	day01	day02	day03	d5	d0
TRINITY_DN1699_c0_g2	hydroxycinnamoyltransferase 1 isoform X1 [Selaginella moellendorffii])	3.306	1.72494	4.97396e-06	0.000234289	yes	up	118.51	283.9	181.07	92.14	53.49	68.52	194.493	71.3833
TRINITY_DN5767_c0_g1	O-methyltransferase [Adiantum capillus-veneris])	2.767	1.46843	7.58477e-10	1.22994e-07	yes	up	271.55	292.83	243.93	141.45	96.71	113.6	269.437	117.253
TRINITY_DN17426_c0_g2	leucoanthocyanidin reductase [Azolla filiculoides])	9.874	3.30368	1.20376e-13	4.63918e-11	yes	up	12.28	25.6	16.61	3.18	1.22	2.15	18.1633	2.18333
TRINITY_DN36399_c0_g1	shikimate O-hydroxycinnamoyltransferase [Selaginella moellendorffii])	4.826	2.27071	5.58348e-10	9.46799e-08	yes	up	23.7	39.9	28.52	11.25	5.43	6.45	30.7067	7.71
TRINITY_DN13064_c0_g1	cinnamate 4-hydroxylase [Dryopteris fragrans])	11.919	3.57524	1.09373e-08	1.24832e-06	yes	up	14.96	42.45	32.72	6.59	1.51	1.17	30.0433	3.09
TRINITY_DN7877_c0_g1	cinnamate 4-hydroxylase, partial [Polypodium aureum])	2.522	1.33477	1.18556e-07	9.68962e-06	yes	up	671.01	785.31	967.05	468.11	354.06	341.2	807.79	387.79
TRINITY_DN134_c0_g1	cytochrome P450 71A1 [Selaginella moellendorffii])	4.997	2.32098	0.000113117	0.00298376	yes	up	406.58	177.43	1126.85	80.63	220.08	121.51	570.287	140.74
TRINITY_DN10079_c0_g1	dihydroflavonol 4-reductase [Dryopteris erythrosora])	3.278	1.71271	0.000129259	0.00332676	yes	up	14.69	7.23	23.65	5.36	5.47	5.88	15.19	5.57
TRINITY_DN14465_c0_g1	hypothetical protein KC19_N013600 [Ceratodon purpureus])	171.505	7.42211	5.39103e-05	0.00162745	yes	up	21.7	2.81	63.2	0	0	0	29.2367	0
TRINITY_DN2297_c0_g1	chalcone synthase [Dryopteris erythrosora])	2.734	1.45111	0.000702498	0.0121484	yes	up	1173.55	498.1	1745.6	438.94	559.66	527.43	1139.08	508.677
TRINITY_DN2101_c0_g1	chalcone synthase, partial [Dryopteris fragrans])	9.763	3.28727	0.00167396	0.0232778	yes	up	2733.3	183.45	2502.1	175.49	169.53	276.55	1806.28	207.19
TRINITY_DN3984_c0_g3	hypothetical protein M758_4G220000 [Ceratodon purpureus])	172.31	7.42886	2.63211e-05	0.000906123	yes	up	250.67	0.8	334.43	0.26	1.31	2.32	195.3	1.29667
TRINITY_DN30984_c0_g1	chalcone synthase [Psilotum nudum])	5.592	2.48347	0.000621944	0.0110582	yes	up	58.63	4.19	61.98	5.83	9.23	8.79	41.6	7.95
TRINITY_DN1592_c0_g1	chalcone synthase [Psilotum nudum])	8.287	3.05078	0.00316882	0.037167	yes	up	845.08	78.34	1601.51	82.91	123.08	144.87	841.643	116.953
TRINITY_DN7608_c0_g1	chalcone isomerase [Lindsaea orbiculata])	3.449	1.78626	0.00084012	0.0138812	yes	up	477.66	102.79	590.61	117.32	132.99	155.19	390.353	135.167
TRINITY_DN21460_c0_g1	chalcone synthase, partial [Dryopteris fragrans])	4.528	2.17896	0.00169709	0.0235332	yes	up	213.8	13.4	221.2	27.77	19.41	19.85	149.467	22.3433
TRINITY_DN2297_c0_g3	chalcone synthase [Psilotum nudum])	20.57	4.36245	0.00456795	0.0483045	yes	up	17.32	0	12.17	0.49	1.21	0	9.83	0.566667
TRINITY_DN730_c0_g1	flavonoid synthase I [Plagiochasma appendiculatum])	2.496	1.31933	0.00216708	0.0283795	yes	up	838.57	241.61	719.81	281.72	303.6	274.18	599.997	286.5
TRINITY_DN19477_c0_g1	chalcone isomerase [Hypolepis punctata])	3.566	1.83417	2.68965e-05	0.000921655	yes	up	73.6	23.89	79.36	18.64	23.55	17.01	58.95	19.7333
TRINITY_DN938_c0_g1	hypothetical protein Mapa_005216 [Marchantia paleacea])	3.742	1.90393	0.000101507	0.00271372	yes	up	424.3	110.2	448.33	144.77	105.26	87.3	327.61	112.443
TRINITY_DN424_c0_g2	dihydroflavonol 4-reductase [Dryopteris erythrosora])	49.67	5.63429	1.74114e-05	0.000658613	yes	up	102.27	1.8	99.63	2.74	0.85	1.47	67.9	1.68667
TRINITY_DN63981_c0_g1	chalcone synthase [Dryopteris erythrosora])	76.457	6.25658	9.26786e-05	0.00251623	yes	up	21.77	0.88	28.85	0.81	0	0	17.1667	0.27
