# Supplementary material for: Transcriptomic, metabonomic and proteomic analyses reveal that terpenoids and flavonoids are required for Pinus koraiensis early defence against Bursaphelenchus xylophilus infection
Source: BMC Plant Biol. 2025 Feb 12;25:185. doi: 10.1186/s12870-025-06192-8 (PMC11816754; doi:10.1186/s12870-025-06192-8)
Supplement: Supplementary file 11 — Supplementary Material 11: Table S7. Primers used in this study. [file 12870_2025_6192_MOESM11_ESM.xlsx]

## Sheet: Sheet1
Table S7 Primers used in this study
Primer name	Sequence	Use in this study
qRT-Pk18S-for	ACCATAACACTCGCGACAAA	qRT-PCR of Pk18S
qRT-Pk18S-rev	GTAGTATGTGGAAGGGTGCG
qRT-DN3935-for	GCCTCTGACACGACTCTCAT	qRT-PCR of TRINITY_DN3935_c0_g1
qRT-DN3935-rev	GAAGGATCGGTACAGGAGGG
qRT-DN68128-for	CCACAATGGCCCTCAACAAA	qRT-PCR of TRINITY_DN68128_c0_g1
qRT-DN68128-rev	AGCAGAGGAGATTGAGAGCC
qRT-DN13972-for	TAGGGATCTTCTGGGCAAGC	qRT-PCR of TRINITY_DN13972_c0_g1
qRT-DN13972-rev	GAAGCCTGGAAAGAGCACTG
qRT-DN19747-for	ATCACCACGTCTCCCTTGTT	qRT-PCR of TRINITY_DN19747_c0_g1
qRT-DN19747-rev	TCCTATGGTTTCTGCTGGGG
qRT-DN2037-for	CCTCAGGGGCTTTGATGTTG	qRT-PCR of TRINITY_DN2037_c0_g2
qRT-DN2037-rev	GGGATGGCTGTGTTTGGAAG
qRT-DN6904-for	TGATTCTGGGCGAGTGATGT	qRT-PCR of TRINITY_DN6904_c0_g1
qRT-DN6904-rev	GCAGAGGCCCTTGGATATCT
qRT-DN7308-for	CGACGCTGAAGGATTGGAAG	qRT-PCR of TRINITY_DN7308_c0_g1
qRT-DN7308-rev	AAGCAGACCCTCTTCACCTC
qRT-DN1699-for	TGCATTGGAGCCTCTCTTCA	qRT-PCR of TRINITY_DN1699_c0_g2
qRT-DN1699-rev	TGGCTACTTCTTCACCCCTG
qRT-DN424-for	CACCCAGTTTGAGGATGTGC	qRT-PCR of TRINITY_DN424_c0_g2
qRT-DN424-rev	AAGGATGCGGTCAAACACAG
qRT-DN134-for	ATTGAACTCCTCCGGCTTCT	qRT-PCR of TRINITY_DN134_c0_g1
qRT-DN134-rev	CCATACTTTGTGGCCGTCTG
qRT-DN10079-for	TTACTGGGTCCTCTGTGTCG	qRT-PCR of TRINITY_DN10079_c0_g1
qRT-DN10079-rev	CGACATGGTTTTAGGCGAGG
qRT-DN2297-for	GTTTCGAGATGCTGTGGACC	qRT-PCR of TRINITY_DN2297_c0_g1
qRT-DN2297-rev	TGGTTCCAGTCCGAGATTCC
