# Supplementary material for: Transcriptomic, metabonomic and proteomic analyses reveal that terpenoids and flavonoids are required for Pinus koraiensis early defence against Bursaphelenchus xylophilus infection
Source: BMC Plant Biol. 2025 Feb 12;25:185. doi: 10.1186/s12870-025-06192-8 (PMC11816754; doi:10.1186/s12870-025-06192-8)
Supplement: Supplementary file 12 — Supplementary Material 12: Table S8. KEGG pathway enrichment between infected and healthy P. koraiensis according to the metabolomic data. (Sheet 1) KEGG enrichment data of significantly up-regulated metabolites in infected P. koraiensis compared with healthy P. koraiensis in positive polarity mode. (Sheet 2) KEGG enrichment data of significantly down-regulated metabolites in infected P. koraiensis compared with healthy P. koraiensis in positive polarity mode. (Sheet 3) KEGG enrichment data of significantly up-regulated metabolites in infected P. koraiensis compared with healthy P. koraiensis in negative polarity mode. (Sheet 4) KEGG enrichment data of significantly down-regulated metabolites in infected P. koraiensis compared with healthy P. koraiensis in negative polarity mode. [file 12870_2025_6192_MOESM12_ESM.xlsx]

## Sheet: Sheet1
KEGG enrichment data of significantly up-regulated metabolites in infected P. koraiensis compared with healthy P. koraiensis in positive polarity mode
Num	First Category	Second Category	Pathway Desciption	Pathway_ID	Ratio_in_study	Ratio_in_pop	P_value	P_adjust
2	Metabolism	Amino acid metabolism	Tryptophan metabolism	map00380	2/5	17/378	0.01761	0.08803
1	Metabolism	Metabolism of other amino acids	Cyanoamino acid metabolism	map00460	1/5	6/378	0.07728	0.1932
1	Metabolism	Lipid metabolism	Arachidonic acid metabolism	map00590	1/5	9/378	0.1141	0.1901
1	Metabolism	Amino acid metabolism	Alanine, aspartate and glutamate metabolism	map00250	1/5	9/378	0.1141	0.1901
1	Genetic Information Processing	Translation	Aminoacyl-tRNA biosynthesis	map00970	1/5	11/378	0.138	0.138

## Sheet: Sheet2
KEGG enrichment data of significantly down-regulated metabolites in infected P. koraiensis compared with healthy P. koraiensis in positive polarity mode
Num	First Category	Second Category	Pathway Desciption	Pathway_ID	Ratio_in_study	Ratio_in_pop	P_value	P_adjust
2	Metabolism	Biosynthesis of other secondary metabolites	Flavone and flavonol biosynthesis	map00944	2/19	5/378	0.0219	0.4598
2	Metabolism	Metabolism of other amino acids	Glutathione metabolism	map00480	2/19	10/378	0.08469	0.8893
1	Metabolism	Carbohydrate metabolism	Starch and sucrose metabolism	map00500	1/19	2/378	0.09813	0.6869
2	Metabolism	Amino acid metabolism	Arginine and proline metabolism	map00330	2/19	15/378	0.1701	0.8932
1	Metabolism	Metabolism of cofactors and vitamins	Vitamin B6 metabolism	map00750	1/19	4/378	0.1871	0.7858
1	Metabolism	Metabolism of terpenoids and polyketides	Limonene and pinene degradation	map00903	1/19	4/378	0.1871	0.7858
2	Metabolism	Amino acid metabolism	Phenylalanine metabolism	map00360	2/19	18/378	0.2268	0.6805
1	Environmental Information Processing	Signal transduction	Plant hormone signal transduction	map04075	1/19	5/378	0.2284	0.5995
1	Metabolism	Metabolism of terpenoids and polyketides	Zeatin biosynthesis	map00908	1/19	5/378	0.2284	0.5995
1	Metabolism	Metabolism of terpenoids and polyketides	Monoterpenoid biosynthesis	map00902	1/19	6/378	0.2677	0.5622
1	Metabolism	Carbohydrate metabolism	Ascorbate and aldarate metabolism	map00053	1/19	7/378	0.3051	0.5825
1	Metabolism	Amino acid metabolism	Arginine biosynthesis	map00220	1/19	9/378	0.3745	0.6554
1	Metabolism	Amino acid metabolism	Glycine, serine and threonine metabolism	map00260	1/19	9/378	0.3745	0.6554
1	Metabolism	Lipid metabolism	Arachidonic acid metabolism	map00590	1/19	9/378	0.3745	0.6554
2	Environmental Information Processing	Membrane transport	ABC transporters	map02010	2/19	27/378	0.4005	0.5607
1	Metabolism	Carbohydrate metabolism	Galactose metabolism	map00052	1/19	11/378	0.4374	0.5741
3	Metabolism	Lipid metabolism	Glycerophospholipid metabolism	map00564	1/19	12/378	0.4665	0.5763
1	Metabolism	Amino acid metabolism	Tryptophan metabolism	map00380	1/19	17/378	0.5919	0.6906
1	Metabolism	Biosynthesis of other secondary metabolites	Flavonoid biosynthesis	map00941	1/19	17/378	0.5919	0.6906
1	Metabolism	Amino acid metabolism	Tyrosine metabolism	map00350	1/19	20/378	0.6532	0.6859
1	Metabolism	Global and overview maps	Biosynthesis of cofactors	map01240	1/19	43/378	0.9051	0.9051

## Sheet: Sheet3
KEGG enrichment data of significantly up-regulated metabolites in infected P. koraiensis compared with healthy P. koraiensis in negative polarity mode
Num	First Category	Second Category	Pathway Desciption	Pathway_ID	Ratio_in_study	Ratio_in_pop	P_value	P_adjust
1	Environmental Information Processing	Membrane transport	ABC transporters	map02010	1/8	27/378	0.4504	0.4504
1	Metabolism	Amino acid metabolism	Tyrosine metabolism	map00350	1/8	20/378	0.3554	0.3763
1	Metabolism	Amino acid metabolism	Phenylalanine metabolism	map00360	1/8	18/378	0.3257	0.3664
1	Metabolism	Biosynthesis of other secondary metabolites	Flavonoid biosynthesis	map00941	1/8	17/378	0.3104	0.3725
2	Metabolism	Global and overview maps	Biosynthesis of cofactors	map01240	2/8	43/378	0.2278	0.2929
1	Metabolism	Metabolism of other amino acids	beta-Alanine metabolism	map00410	1/8	9/378	0.1768	0.2449
1	Metabolism	Biosynthesis of other secondary metabolites	Tropane, piperidine and pyridine alkaloid biosynthesis	map00960	1/8	8/378	0.1587	0.238
1	Metabolism	Biosynthesis of other secondary metabolites	Biosynthesis of various secondary metabolites - part 2	map00998	1/8	7/378	0.1401	0.2802
1	Metabolism	Biosynthesis of other secondary metabolites	Isoquinoline alkaloid biosynthesis	map00950	1/8	7/378	0.1401	0.2802
1	Metabolism	Metabolism of cofactors and vitamins	Pantothenate and CoA biosynthesis	map00770	1/8	7/378	0.1401	0.2802
1	Metabolism	Biosynthesis of other secondary metabolites	Monobactam biosynthesis	map00261	1/8	6/378	0.1212	0.3117
1	Metabolism	Metabolism of cofactors and vitamins	Ubiquinone and other terpenoid-quinone biosynthesis	map00130	1/8	6/378	0.1212	0.3117
1	Metabolism	Amino acid metabolism	Valine, leucine and isoleucine biosynthesis	map00290	1/8	5/378	0.102	0.3059
1	Metabolism	Biosynthesis of other secondary metabolites	Glucosinolate biosynthesis	map00966	1/8	4/378	0.08232	0.2964
1	Metabolism	Amino acid metabolism	Valine, leucine and isoleucine degradation	map00280	1/8	3/378	0.06232	0.3739
1	Metabolism	Biosynthesis of other secondary metabolites	Isoflavonoid biosynthesis	map00943	1/8	3/378	0.06232	0.3739
2	Metabolism	Nucleotide metabolism	Pyrimidine metabolism	map00240	2/8	12/378	0.0233	0.2097
3	Metabolism	Amino acid metabolism	Phenylalanine, tyrosine and tryptophan biosynthesis	map00400	3/8	9/378	0.0004958	0.008925

## Sheet: Sheet4
KEGG enrichment data of significantly down-regulated metabolites in infected P. koraiensis compared with healthy P. koraiensis in negative polarity mode
Num	First Category	Second Category	Pathway Desciption	Pathway_ID	Ratio_in_study	Ratio_in_pop	P_value	P_adjust
5	Metabolism	Biosynthesis of other secondary metabolites	Phenylpropanoid biosynthesis	map00940	5/14	22/378	0.0005932	0.007118
3	Metabolism	Amino acid metabolism	Tryptophan metabolism	map00380	3/14	17/378	0.02028	0.1217
1	Metabolism	Carbohydrate metabolism	Pyruvate metabolism	map00620	1/14	1/378	0.03704	0.1481
1	Metabolism	Carbohydrate metabolism	Starch and sucrose metabolism	map00500	1/14	2/378	0.0728	0.2184
1	Metabolism	Carbohydrate metabolism	Glycolysis / Gluconeogenesis	map00010	1/14	2/378	0.0728	0.2184
1	Metabolism	Biosynthesis of other secondary metabolites	Indole alkaloid biosynthesis	map00901	1/14	2/378	0.0728	0.2184
1	Metabolism	Metabolism of terpenoids and polyketides	Sesquiterpenoid and triterpenoid biosynthesis	map00909	1/14	3/378	0.1073	0.184
1	Metabolism	Amino acid metabolism	Valine, leucine and isoleucine biosynthesis	map00290	1/14	5/378	0.1728	0.2592
1	Environmental Information Processing	Signal transduction	Plant hormone signal transduction	map04075	1/14	5/378	0.1728	0.2592
1	Metabolism	Metabolism of terpenoids and polyketides	Monoterpenoid biosynthesis	map00902	1/14	6/378	0.2039	0.2446
1	Metabolism	Biosynthesis of other secondary metabolites	Isoquinoline alkaloid biosynthesis	map00950	1/14	7/378	0.2338	0.2551
1	Metabolism	Metabolism of cofactors and vitamins	Folate biosynthesis	map00790	1/14	9/378	0.2906	0.2906
