# Supplementary material for: Transcriptomic, metabonomic and proteomic analyses reveal that terpenoids and flavonoids are required for Pinus koraiensis early defence against Bursaphelenchus xylophilus infection
Source: BMC Plant Biol. 2025 Feb 12;25:185. doi: 10.1186/s12870-025-06192-8 (PMC11816754; doi:10.1186/s12870-025-06192-8)
Supplement: Supplementary file 13 — Supplementary Material 13: Table S9. Key metabolite data for P. koraiensis responses to B. xylophilus infection. [file 12870_2025_6192_MOESM13_ESM.xlsx]

## Sheet: Sheet1
Table S9 Key metabolite data for P. koraiensis responses to B. xylophilus infection
ID	Metabolite	Metab ID	KEGG Pathway ID	KEGG Pathway Description	Library ID	Adducts	Formula	Retention time	KEGG Compound ID	Mode	KEGG Compound First Category	KEGG Compound Second Category	HMDB Superclass	HMDB Class	M/Z	Fragmentation Score	Theoretical Fragmentation Score	CAS ID	HMDB Subclass	day01	day02	day03	day51	day52	day53
neg_1292	5-Dehydroquinic acid	metab_6646	map01100;map00400;map01110;map01230	Metabolic pathways;Phenylalanine, tyrosine and tryptophan biosynthesis;Biosynthesis of secondary metabolites;Biosynthesis of amino acids	HMDB0012710	M-H2O-H	C7H10O6	0.7968	C00944	neg	-	-	Organic acids and derivatives	Hydroxy acids and derivatives	171.029	67.9	0	10534-44-8	Alpha hydroxy acids and derivatives	32367	32547.8	31076.9	65093	58389.8	69720.3
neg_3808	(-)-Naringenin	metab_9425	map00943;map01100;map00941;map01110	Isoflavonoid biosynthesis;Metabolic pathways;Flavonoid biosynthesis;Biosynthesis of secondary metabolites	HMDB0002670	M-H	C15H12O5	5.7193	C00509	neg	-	-	Phenylpropanoids and polyketides	Flavonoids	271.062	44.4	0	480-41-1	Flavans	1606.99	5334.56	2900.86	21498.3	13033.1	7187.89
neg_4822	4-Hydroxyphenylpyruvic acid	metab_10547	map01100;map01110;map01240;map01210;map00130;map00998;map01230;map00950;map00350;map00261;map00400	Metabolic pathways;Biosynthesis of secondary metabolites;Biosynthesis of cofactors;2-Oxocarboxylic acid metabolism;Ubiquinone and other terpenoid-quinone biosynthesis;Biosynthesis of various secondary metabolites - part 2;Biosynthesis of amino acids;Isoquinoline alkaloid biosynthesis;Tyrosine metabolism;Monobactam biosynthesis;Phenylalanine, tyrosine and tryptophan biosynthesis	HMDB0000707;PW_C000558	M-H	C9H8O4	4.0794	C01179	neg	-	-	Benzenoids	Benzene and substituted derivatives	179.035	0	56.5	156-39-8	Phenylpyruvic acid derivatives	287619	487418	435547	692482	774079	800646
neg_5935	3-Dehydroshikimate	metab_11776	map01100;map00400;map01110;map01230;map01240	Metabolic pathways;Phenylalanine, tyrosine and tryptophan biosynthesis;Biosynthesis of secondary metabolites;Biosynthesis of amino acids;Biosynthesis of cofactors	HMDB0304122	M-H	C7H8O5	1.1057	C02637	neg	-	-	Organic oxygen compounds	Organooxygen compounds	171.03	86.1	0	-	Carbonyl compounds	63878.9	63284	53855.1	125361	111701	165865
neg_5113	3-Methyl-2-Oxovaleric Acid	metab_12778	map01100;map01110;map00280;map00290;map01210;map01230;map00966	Metabolic pathways;Biosynthesis of secondary metabolites;Valine, leucine and isoleucine degradation;Valine, leucine and isoleucine biosynthesis;2-Oxocarboxylic acid metabolism;Biosynthesis of amino acids;Glucosinolate biosynthesis	HMDB0000491;PW_C000373	M-H	C6H10O3	3.592	C00671	neg	Organic acids	Carboxylic acids	Organic acids and derivatives	Keto acids and derivatives	129.055	39.6	0	1460-34-0;24809-08-3	Short-chain keto acids and derivatives	33549.1	48972.9	34798.2	77772.4	109820	88911.5
neg_583	Phenyllactic acid	metab_12802	map01100;map00960;map00360	Metabolic pathways;Tropane, piperidine and pyridine alkaloid biosynthesis;Phenylalanine metabolism	HMDB0000779;HMDB0000748	M-H2O-H, M-H	C9H10O3	4.8231	C05607	neg	-	-	Phenylpropanoids and polyketides	Phenylpropanoic acids	165.055	34.5	0	20312-36-1;828-01-3	Not Available	30569.5	35605	35202.7	67206	59913.3	128506
